# Supplementary material for: Combined PIK3CA and SOX2 Gene Amplification Predicts Laryngeal Cancer Risk beyond Histopathological Grading
Source: Int J Mol Sci. 2024 Feb 26;25(5):2695. doi: 10.3390/ijms25052695 (PMC10931972; doi:10.3390/ijms25052695)
Supplement: Supplementary file 1 [file ijms-25-02695-s001.zip]

Archive with 1 entries (1 files):
- ijms-2828708-supplementary.PDF
